# Supplementary material for: Expanded Substrate Specificity in D-Amino Acid Transaminases: A Case Study of Transaminase from Blastococcus saxobsidens
Source: Int J Mol Sci. 2023 Nov 10;24(22):16194. doi: 10.3390/ijms242216194 (PMC10671532; doi:10.3390/ijms242216194)
Supplement: Supplementary file 1 [file ijms-24-16194-s001.zip]

Archive with 1 entries (1 files):
- ijms-2701396-supplementary.pdf
